# Supplementary material for: A Systematic Review on HOX Genes as Potential Biomarkers in Colorectal Cancer: An Emerging Role of HOXB9
Source: Int J Mol Sci. 2021 Dec 14;22(24):13429. doi: 10.3390/ijms222413429 (PMC8707253; doi:10.3390/ijms222413429)
Supplement: Supplementary file 1 [file ijms-22-13429-s001.zip]

Archive with 6 entries (6 files):
- ESM_1.pdf
- ESM_2.pdf
- Table S1.xlsx
- Table S2.xlsx
- Table S3.pdf
- Table S4.pdf
