# Supplementary material for: A Systematic Review on HOX Genes as Potential Biomarkers in Colorectal Cancer: An Emerging Role of HOXB9
Source: Int J Mol Sci. 2021 Dec 14;22(24):13429. doi: 10.3390/ijms222413429 (PMC8707253; doi:10.3390/ijms222413429)
Supplement: Supplementary file 1 [file ijms-22-13429-s001.zip › Table S1.xlsx]

## Sheet: Sheet1
Table S1: Quality Assessement of Clinical Studies
NIH quality assessment tool for case series https://www.nhlbi.nih.gov/health-topics/study-quality-assessment-tools	Liu et al	Cui et al	Ying et al	Wu et al	Yuan et al	Tatengelo et al	Song et al	Bhatlekar et al	Watanabe et al	Mansour et al	Zhang et al	Carbone et al	Ji et al	Wang et al	Shen et al	Hoshino et al	Zhan et al	Huang et al	Liao et al	Kanai et al	Cantile et al	Groene et al	Jung et al	Toiyama et al	Vider et al
Was the study question or objective clearly stated?	yes	yes	yes	yes	yes	yes	yes	yes	yes	yes	yes	yes	yes	yes	yes	yes	yes	yes	yes	yes	yes	yes	yes	yes	yes
Was the study population clearly and fully described, including a case definition?	yes	no	no	yes	yes	yes	yes	no	yes	no	yes	yes	yes	yes	yes	no	yes	yes	yes	yes	no	yes	no	no	no
Were the cases consecutive?	yes	NR	NR	yes	yes	NR	NR	NR	NR	NR	yes	NR	yes	yes	yes	NR	yes	yes	yes	NR	NR	NR	NR	no	NR
Were the subjects comparable?	yes	yes	yes	yes	yes	yes	yes	NR	yes	yes	yes	yes	yes	yes	yes	yes	yes	yes	yes	yes	yes	yes	yes	yes	yes
Was the intervention clearly described?	NA	NA	NA	NA	NA	NA	NA	NA	NA	NA	NA	NA	NA	NA	NA	NA	NA	NA	NA	NA	NA	NA	NA	NA	NA
Were the outcome measures clearly defined, valid, reliable, and implemented consistently across all study participants?	yes	yes	yes	yes	yes	yes	yes	NA	yes	NA	yes	yes	yes	yes	yes	yes	yes	yes	yes	yes	yes	yes	yes	yes	yes
Was the length of follow-up adequate?	yes	yes	yes	NA	yes	NA	yes	NA	yes	NA	yes	yes	yes	NA	NA	yes	yes	yes	yes	NA	NA	NA	NA	NA	NA
Were the statistical methods well-described?	yes	yes	yes	yes	yes	yes	yes	no	yes	yes	yes	yes	yes	yes	yes	yes	yes	yes	yes	yes	yes	yes	yes	yes	no
Were the results well-described?	yes	yes	yes	yes	yes	yes	yes	yes	yes	yes	yes	yes	yes	yes	yes	yes	yes	yes	yes	yes	yes	yes	no	yes	no
Quality rating (Good, Fair, Poor)	Good	Fair	Fair	Good	Good	Good	Good	Poor	Good	Fair	Good	Good	Good	Good	Good	Fair	Good	Good	Good	Good	Fair	Fair	Poor	Fair	Poor
NR: Not Reported, NA: Not Applicable
